# Supplementary material for: The Divergence History of Two Japanese Torreya Taxa (Taxaceae): Implications for Species Diversification in the Japanese Archipelago
Source: Plants (Basel). 2025 May 20;14(10):1537. doi: 10.3390/plants14101537 (PMC12114668; doi:10.3390/plants14101537)
Supplement: Supplementary file 1 [file plants-14-01537-s001.zip]

Archive with 1 entries (1 files):
- plants-3622544-supplementary.pdf
